# Supplementary material for: ATR-FTIR spectroscopy combined with metabolomics to analyze the taste components of boletus bainiugan at different drying temperatures
Source: Food Chem X. 2025 Mar 4;26:102324. doi: 10.1016/j.fochx.2025.102324 (PMC11930190; doi:10.1016/j.fochx.2025.102324)
Supplement: Supplementary file 2 — Supplementary material 2 (Model raw data) [file mmc2.xlsx]

## Sheet: Training and testing set result
Epoch	Loss value	Train ACC	Test ACC
0	1.821	0.25	0.24
1	1.141	0.83	0.24
2	0.94	0.94	0.24
3	0.73	1	0.24
4	0.676	0.98	0.24
5	0.581	0.96	0.24
6	0.415	0.98	0.24
7	0.35	1	0.24
8	0.292	1	0.24
9	0.234	1	0.24
10	0.193	1	0.24
11	0.163	1	0.24
12	0.148	1	0.24
13	0.13	1	0.24
14	0.132	1	0.24
15	0.111	1	0.24
16	0.11	1	0.24
17	0.096	1	0.24
18	0.079	1	0.24
19	0.074	1	0.24
20	0.078	1	0.24
21	0.071	1	0.38
22	0.067	1	0.69
23	0.054	1	0.97
24	0.056	1	1
25	0.052	1	1
26	0.046	1	1
27	0.046	1	1
28	0.043	1	1
29	0.038	1	1
30	0.035	1	1
31	0.043	1	1
32	0.034	1	1
33	0.031	1	1
34	0.035	1	1
35	0.037	1	1
36	0.035	1	1
37	0.031	1	1
38	0.026	1	1
39	0.025	1	1
40	0.028	1	1
41	0.029	1	1
42	0.023	1	1
43	0.022	1	1
44	0.021	1	1
45	0.029	1	1
46	0.026	1	1
47	0.021	1	1
48	0.02	1	1
49	0.023	1	1
50	0.021	1	1
51	0.016	1	1
52	0.02	1	1
53	0.018	1	1
54	0.025	1	1
55	0.016	1	1
56	0.019	1	1
57	0.017	1	1
58	0.014	1	1
59	0.014	1	1

## Sheet: External validation set results
Ture	Predicted
35℃	35℃
35℃	35℃
35℃	35℃
35℃	35℃
35℃	35℃
45℃	45℃
45℃	45℃
45℃	45℃
45℃	45℃
55℃	55℃
55℃	55℃
55℃	55℃
55℃	55℃
65℃	65℃
65℃	65℃
65℃	65℃
65℃	65℃
65℃	65℃
75℃	75℃
75℃	75℃
75℃	75℃
75℃	75℃
